# Supplementary material for: Description of a new Tegenaria Latreille, 1804 from southern Turkey with remarks on the Tegenaria ariadnae species-complex (Arachnida, Araneae)
Source: Zookeys. 2020 May 21;935:47–55. doi: 10.3897/zookeys.935.52089 (PMC7260248; doi:10.3897/zookeys.935.52089)
Supplement: XML Treatment for Tegenaria lazarovi [file zookeys.935.52089-treatment1.xml]

<!DOCTYPE tp:taxon-treatment
  PUBLIC "-//TaxonX//DTD Taxonomic Treatment Publishing DTD v0 20100105//EN" "tax-treatment-NSO.dtd">
<tp:taxon-treatment xmlns:tp="http://www.plazi.org/taxpub"><tp:treatment-meta><kwd-group><label>Taxon classification</label><kwd><named-content xmlns:xlink="http://www.w3.org/1999/xlink" content-type="kingdom">Animalia</named-content></kwd><kwd><named-content xmlns:xlink="http://www.w3.org/1999/xlink" content-type="order">Araneae</named-content></kwd><kwd><named-content xmlns:xlink="http://www.w3.org/1999/xlink" content-type="family">Agelenidae</named-content></kwd></kwd-group><mixed-citation publication-type="journal"><person-group><name><surname>Dimitrov</surname><given-names>Dragomir</given-names></name></person-group><article-title>Description of a new <italic><tp:taxon-name><tp:taxon-name-part taxon-name-part-type="genus" reg="Tegenaria">Tegenaria</tp:taxon-name-part></tp:taxon-name></italic> Latreille, 1804 from southern Turkey with remarks on the <italic><tp:taxon-name><tp:taxon-name-part taxon-name-part-type="genus" reg="Tegenaria">Tegenaria</tp:taxon-name-part> <tp:taxon-name-part taxon-name-part-type="species" reg="ariadnae">ariadnae</tp:taxon-name-part></tp:taxon-name></italic> species-complex (<tp:taxon-name><tp:taxon-name-part taxon-name-part-type="class">Arachnida</tp:taxon-name-part></tp:taxon-name>, <tp:taxon-name><tp:taxon-name-part taxon-name-part-type="order">Araneae</tp:taxon-name-part></tp:taxon-name>)</article-title><source>Zookeys</source><day>21</day><month>5</month><year>2020</year><volume>935</volume><fpage>47</fpage><lpage>55</lpage><pub-id pub-id-type="doi">10.3897/zookeys.935.52089</pub-id></mixed-citation></tp:treatment-meta><tp:nomenclature><tp:taxon-name><object-id xmlns:xlink="http://www.w3.org/1999/xlink" content-type="arpha" xlink:type="simple">38DDCA80-7CEB-56E2-91BC-8BF5B272570D</object-id>
              <tp:taxon-name-part taxon-name-part-type="genus" reg="Tegenaria">Tegenaria</tp:taxon-name-part>
              <tp:taxon-name-part taxon-name-part-type="species" reg="lazarovi">lazarovi</tp:taxon-name-part>
              <object-id xmlns:xlink="http://www.w3.org/1999/xlink" content-type="zoobank" xlink:type="simple">http://zoobank.org/CADBD8E5-2299-4BC4-AFF6-9CFCAA55D011</object-id>
            </tp:taxon-name><tp:taxon-status xmlns:xlink="http://www.w3.org/1999/xlink" xlink:type="simple">sp. nov.</tp:taxon-status><xref ref-type="fig" rid="F1">Figs 1–4</xref><xref ref-type="fig" rid="F2">, 5–6</xref></tp:nomenclature><tp:treatment-sec sec-type="type material" id="SECID0E6FAC"><title>Type material.</title><p>♂ holotype, 2 ♀ paratypes, Turkey, Silifke distr., Karatepe village, unnamed cave on the left side of the road Anamur-Silifke, Akçalı Dağları Mts. 36; <named-content xmlns:xlink="http://www.w3.org/1999/xlink" content-type="dwc:verbatimCoordinates" xlink:type="simple"><named-content content-type="geo-json" specific-use="{&#34;type&#34;:&#34;Point&#34;,&#34;coordinates&#34;:[33.444722,36.181944]}" id="NCID0EIGAC" xlink:type="simple">36°10'55"N, 33°26'41"E</named-content></named-content>, altitude 182 m, wet sand; 16.07.2006; P. Stoev and S. Lazarov leg. (<named-content xmlns:xlink="http://www.w3.org/1999/xlink" content-type="dwc:institutional_code" xlink:type="simple">NMNHS</named-content>); 1 ♀ paratype, the same data as holotype (<named-content xmlns:xlink="http://www.w3.org/1999/xlink" content-type="dwc:institutional_code" xlink:type="simple">SMF</named-content>).</p></tp:treatment-sec><tp:treatment-sec sec-type="material" id="SECID0EXGAC"><title>Other material.</title><p>3 ♀ juveniles, the same data as holotype (<named-content xmlns:xlink="http://www.w3.org/1999/xlink" content-type="dwc:institutional_code" xlink:type="simple">NMNHS</named-content>).</p></tp:treatment-sec><tp:treatment-sec sec-type="material" id="SECID0ECHAC"><title>Comparative material examined.</title><p><italic><tp:taxon-name><tp:taxon-name-part taxon-name-part-type="genus" reg="Tegenaria">Tegenaria</tp:taxon-name-part> <tp:taxon-name-part taxon-name-part-type="species" reg="vallei">vallei</tp:taxon-name-part></tp:taxon-name></italic> Brignoli, 1972. ♂ holotype, Libya, Cyrenaica, Lete Cave, Benghasi, 06.04.1966, Valle and Bianchi leg., 1 ♂ paratype, the same locality as holotype, 31.12.1967, Valle leg. (<named-content xmlns:xlink="http://www.w3.org/1999/xlink" content-type="dwc:institutional_code" xlink:type="simple">MBCG</named-content>); 1 ♀ paratype, the same locality as holotype, 31.12.1967, Valle leg. (<named-content xmlns:xlink="http://www.w3.org/1999/xlink" content-type="dwc:institutional_code" xlink:type="simple">MCSN</named-content>); <italic><tp:taxon-name><tp:taxon-name-part taxon-name-part-type="genus" reg="Tegenaria">Tegenaria</tp:taxon-name-part> <tp:taxon-name-part taxon-name-part-type="species" reg="pieperi">pieperi</tp:taxon-name-part></tp:taxon-name></italic> Brignoli, 1979. ♀ holotype, Crete, Sitia, Agios Georgios, Megalo Katafigi Cave, 21.05.1977, H. Pieper leg. (<named-content xmlns:xlink="http://www.w3.org/1999/xlink" content-type="dwc:institutional_code" xlink:type="simple">MCSN</named-content>).</p></tp:treatment-sec><tp:treatment-sec sec-type="etymology" id="SECID0ENIAC"><title>Etymology.</title><p>The species is dedicated to my colleague, Bulgarian arachnologist Stoyan Lazarov who provided me with the type material. He was chosen over Pavel Stoev by tossing a coin.</p></tp:treatment-sec><tp:treatment-sec sec-type="diagnosis" id="SECID0ESIAC"><title>Diagnosis.</title><p>The new species fits well in the genus <italic><tp:taxon-name><tp:taxon-name-part taxon-name-part-type="genus" reg="Tegenaria">Tegenaria</tp:taxon-name-part></tp:taxon-name></italic> as defined by Bolzern, Burckhardt and Hänggi (2013) according to its straight trochanters, the absence of dorsal spines on the patellae and the shape of the conductor. It appears closest to <italic><tp:taxon-name><tp:taxon-name-part taxon-name-part-type="genus" reg="Tegenaria">Tegenaria</tp:taxon-name-part> <tp:taxon-name-part taxon-name-part-type="species" reg="ariadnae">ariadnae</tp:taxon-name-part></tp:taxon-name></italic> Brignoli, 1984. The males can be separated by the following characters:(1) The <abbrev xmlns:xlink="http://www.w3.org/1999/xlink" xlink:title="dorsal branch of the tibial apophysis" id="ABBRID0EKJAC" xlink:type="simple">DBTA</abbrev> of <italic><tp:taxon-name><tp:taxon-name-part taxon-name-part-type="genus" reg="Tegenaria">Tegenaria</tp:taxon-name-part> <tp:taxon-name-part taxon-name-part-type="species" reg="lazarovi">lazarovi</tp:taxon-name-part></tp:taxon-name></italic> sp. nov. is claw-shaped, with a sharp tip (Figs <xref ref-type="fig" rid="F1">2</xref>, <xref ref-type="fig" rid="F1">3</xref>, <xref ref-type="fig" rid="F3">9</xref>, <xref ref-type="fig" rid="F3">10</xref>), while in <italic><tp:taxon-name><tp:taxon-name-part taxon-name-part-type="genus" reg="Tegenaria">T.</tp:taxon-name-part> <tp:taxon-name-part taxon-name-part-type="species" reg="ariadnae">ariadnae</tp:taxon-name-part></tp:taxon-name></italic> it is more massive and with a blunt tip (Bolzern, Burckhardt and Hänggi 2013: 769, fig 14R); (2) A lighter, less sclerotized <abbrev xmlns:xlink="http://www.w3.org/1999/xlink" xlink:title="lateral branch of the tibial apophysis" id="ABBRID0EUKAC" xlink:type="simple">LBTA</abbrev> (Figs <xref ref-type="fig" rid="F1">1</xref>, <xref ref-type="fig" rid="F1">2</xref>, <xref ref-type="fig" rid="F3">8</xref>, <xref ref-type="fig" rid="F3">9</xref>), more sclerotized in <italic><tp:taxon-name><tp:taxon-name-part taxon-name-part-type="genus" reg="Tegenaria">T.</tp:taxon-name-part> <tp:taxon-name-part taxon-name-part-type="species" reg="ariadnae">ariadnae</tp:taxon-name-part></tp:taxon-name></italic> (Bolzern, Burckhardt and Hänggi 2013: 769, fig 14R, 16M); (3) A pointed, triangular <abbrev xmlns:xlink="http://www.w3.org/1999/xlink" xlink:title="ventral part of terminal end of the conductor" id="ABBRID0ETLAC" xlink:type="simple">VPC</abbrev> (Figs <xref ref-type="fig" rid="F1">1</xref>, <xref ref-type="fig" rid="F3">8</xref>), trapezoid in <italic><tp:taxon-name><tp:taxon-name-part taxon-name-part-type="genus" reg="Tegenaria">T.</tp:taxon-name-part> <tp:taxon-name-part taxon-name-part-type="species" reg="ariadnae">ariadnae</tp:taxon-name-part></tp:taxon-name></italic> (Bolzern, Burckhardt and Hänggi 2013:769, fig 14Q); the females of the two species can be separated by (4) the trapezoid epigynal median plate (<abbrev xmlns:xlink="http://www.w3.org/1999/xlink" xlink:title="median plate of epigyne" id="ABBRID0EKMAC" xlink:type="simple">MPE</abbrev>) with a broader distal part in <italic><tp:taxon-name><tp:taxon-name-part taxon-name-part-type="genus" reg="Tegenaria">Tegenaria</tp:taxon-name-part> <tp:taxon-name-part taxon-name-part-type="species" reg="lazarovi">lazarovi</tp:taxon-name-part></tp:taxon-name></italic> sp. nov. (Figs <xref ref-type="fig" rid="F2">5</xref>, <xref ref-type="fig" rid="F3">11</xref>), which in <italic><tp:taxon-name><tp:taxon-name-part taxon-name-part-type="genus" reg="Tegenaria">T.</tp:taxon-name-part> <tp:taxon-name-part taxon-name-part-type="species" reg="ariadnae">ariadnae</tp:taxon-name-part></tp:taxon-name></italic> is broader in the basal part (Bolzern, Burckhardt and Hänggi 2013:769, fig 14S); (5) The copulatory openings are perpendicular to the <abbrev xmlns:xlink="http://www.w3.org/1999/xlink" xlink:title="median plate of epigyne" id="ABBRID0EMNAC" xlink:type="simple">MPE</abbrev> and positioned to its distal part (Figs <xref ref-type="fig" rid="F2">5</xref>, <xref ref-type="fig" rid="F3">11</xref>) while in <italic><tp:taxon-name><tp:taxon-name-part taxon-name-part-type="genus" reg="Tegenaria">T.</tp:taxon-name-part> <tp:taxon-name-part taxon-name-part-type="species" reg="ariadnae">ariadnae</tp:taxon-name-part></tp:taxon-name></italic> they are horizontal, positioned much higher (Bolzern, Burckhardt and Hänggi 2013: 769, fig 14S); (6) The receptacles are larger, kidney-shaped (Figs <xref ref-type="fig" rid="F2">6</xref>, <xref ref-type="fig" rid="F3">12</xref>) while being smaller and more oval in <italic><tp:taxon-name><tp:taxon-name-part taxon-name-part-type="genus" reg="Tegenaria">T.</tp:taxon-name-part> <tp:taxon-name-part taxon-name-part-type="species" reg="ariadnae">ariadnae</tp:taxon-name-part></tp:taxon-name></italic> (Bolzern, Burckhardt and Hänggi 2013: 769, fig 14T, 16D).</p><fig id="F1" position="float" orientation="portrait"><object-id xmlns:xlink="http://www.w3.org/1999/xlink" content-type="doi" xlink:type="simple">10.3897/zookeys.935.52089.figures1-4</object-id><object-id xmlns:xlink="http://www.w3.org/1999/xlink" content-type="arpha" xlink:type="simple">83228AB9-B2C3-57EB-918C-C9902CF3D17A</object-id><label>Figures 1–4.</label><caption><p><italic><tp:taxon-name><tp:taxon-name-part taxon-name-part-type="genus" reg="Tegenaria">Tegenaria</tp:taxon-name-part> <tp:taxon-name-part taxon-name-part-type="species" reg="lazarovi">lazarovi</tp:taxon-name-part></tp:taxon-name></italic> sp. nov. male holotype. Palp ventral (<bold>1</bold>), palp retrolateral (<bold>2</bold>), palp dorsal (<bold>3</bold>), habitus (<bold>4</bold>).</p></caption><graphic xmlns:xlink="http://www.w3.org/1999/xlink" xlink:href="zookeys-935-047-g001.jpg" position="float" orientation="portrait" xlink:type="simple" id="oo_412459.jpg"><uri content-type="original_file" xlink:type="simple">https://binary.pensoft.net/fig/412459</uri></graphic></fig><fig id="F2" position="float" orientation="portrait"><object-id xmlns:xlink="http://www.w3.org/1999/xlink" content-type="doi" xlink:type="simple">10.3897/zookeys.935.52089.figures5-7</object-id><object-id xmlns:xlink="http://www.w3.org/1999/xlink" content-type="arpha" xlink:type="simple">76AFC9E9-B19D-57EF-BB4C-6F8735FA7332</object-id><label>Figures 5–7.</label><caption><p><italic><tp:taxon-name><tp:taxon-name-part taxon-name-part-type="genus" reg="Tegenaria">Tegenaria</tp:taxon-name-part> <tp:taxon-name-part taxon-name-part-type="species" reg="lazarovi">lazarovi</tp:taxon-name-part></tp:taxon-name></italic> sp. nov. female paratype. Epigyne ventral (<bold>5</bold>), vulva dorsal (<bold>6</bold>), habitus (<bold>7</bold>).</p></caption><graphic xmlns:xlink="http://www.w3.org/1999/xlink" xlink:href="zookeys-935-047-g002.jpg" position="float" orientation="portrait" xlink:type="simple" id="oo_412460.jpg"><uri content-type="original_file" xlink:type="simple">https://binary.pensoft.net/fig/412460</uri></graphic></fig></tp:treatment-sec><tp:treatment-sec sec-type="description" id="SECID0EVAAE"><title>Description.</title><p><bold>Male.</bold> Measurements. Total length (including spinnerets) 7.66; carapace length 3.23, width 2.50; chelicerae length 1.43; clypaeus height 0.22; eye diameters <abbrev xmlns:xlink="http://www.w3.org/1999/xlink" xlink:title="anterior median eyes" id="ABBRID0E4AAE" xlink:type="simple">AME</abbrev> 0.075, <abbrev xmlns:xlink="http://www.w3.org/1999/xlink" xlink:title="anterior lateral eyes" id="ABBRID0EBBAE" xlink:type="simple">ALE</abbrev> 0.090, <abbrev xmlns:xlink="http://www.w3.org/1999/xlink" xlink:title="posterior median eyes" id="ABBRID0EFBAE" xlink:type="simple">PME</abbrev> 0.090, <abbrev xmlns:xlink="http://www.w3.org/1999/xlink" xlink:title="posterior lateral eyes" id="ABBRID0EJBAE" xlink:type="simple">PLE</abbrev> 0.090; AE separated from each other by 0.020, <abbrev xmlns:xlink="http://www.w3.org/1999/xlink" xlink:title="anterior lateral eyes" id="ABBRID0ENBAE" xlink:type="simple">ALE</abbrev> almost touching <abbrev xmlns:xlink="http://www.w3.org/1999/xlink" xlink:title="posterior lateral eyes" id="ABBRID0ERBAE" xlink:type="simple">PLE</abbrev>, <abbrev xmlns:xlink="http://www.w3.org/1999/xlink" xlink:title="posterior median eyes" id="ABBRID0EVBAE" xlink:type="simple">PME</abbrev> separated from each other by 0.14 and from <abbrev xmlns:xlink="http://www.w3.org/1999/xlink" xlink:title="posterior lateral eyes" id="ABBRID0EZBAE" xlink:type="simple">PLE</abbrev> by 0.080; abdomen length 4.43 (including spinnerets), width 2.05; Leg measurements I 20.71 (1.65, 5.55, 1.13, 4.80, 4.80, 2.40), II 16.96 (1.50, 4.13, 1.25, 3.75, 4.15, 2.18), III 15.79 (1.45, 3.75, 1.13, 3.45, 3.90, 2.10); IV 22.55 (1.58, 4.88, 1.13, 4.60, 5.40, 2.48). Leg spination typical for the genus. Coloration (Fig. <xref ref-type="fig" rid="F1">4</xref>). Carapace light brown to yellow, darker in the anterior half, gradually lightening posteriorly. Chelicerae light brown. Legs I, II light brown, legs III, IV yellow. Sternum without pattern, yellow in the center, gradually darkening to light brown at the edges. Palpal femur light brown, other segments gradually lightening, yellowish. Abdomen white, without pattern. Other somatic characters. Chelicerae with 2–3 promarginal and 5 retromarginal teeth. All trochanters straight. Colulus is a single trapezoid plate, slightly notched in the middle of the distal part. Palp (Figs <xref ref-type="fig" rid="F1">1–3</xref>, <xref ref-type="fig" rid="F3">8–10</xref>). Femur length 1.80; patella length 0.60; tibia length 2.03; cymbium length 2.93. Tibia with short retrolateral apophysis with dorsal and lateral branches. Dorsal branch (<abbrev xmlns:xlink="http://www.w3.org/1999/xlink" xlink:title="dorsal branch of the tibial apophysis" id="ABBRID0EJCAE" xlink:type="simple">DBTA</abbrev>) claw-shaped with sharp end. Lateral one (<abbrev xmlns:xlink="http://www.w3.org/1999/xlink" xlink:title="lateral branch of the tibial apophysis" id="ABBRID0ENCAE" xlink:type="simple">LBTA</abbrev>) rounded, less chitinized, whitish, surrounded by a light brown more sclerotized strip (Figs <xref ref-type="fig" rid="F1">2</xref>, <xref ref-type="fig" rid="F1">3</xref>, <xref ref-type="fig" rid="F3">9</xref>, <xref ref-type="fig" rid="F3">10</xref>). Cymbium long and narrow with a slight depression dorsally (Figs <xref ref-type="fig" rid="F1">2</xref>, <xref ref-type="fig" rid="F3">9</xref>). Embolus comparatively long and thin, originating at 9 o’clock and ending at 2 o’clock position. Conductor short and broad, distal portion rounded, both dorsal and ventral part of terminal end sharp. <abbrev xmlns:xlink="http://www.w3.org/1999/xlink" xlink:title="median apophysis" id="ABBRID0EJDAE" xlink:type="simple">MA</abbrev> membranous, long and narrow, ending in a more chitinized plate, situated between the dorsal and ventral part of the conductor’s terminal end (Figs <xref ref-type="fig" rid="F1">1</xref>, <xref ref-type="fig" rid="F3">8</xref>).</p><fig id="F3" position="float" orientation="portrait"><object-id xmlns:xlink="http://www.w3.org/1999/xlink" content-type="doi" xlink:type="simple">10.3897/zookeys.935.52089.figures8-12</object-id><object-id xmlns:xlink="http://www.w3.org/1999/xlink" content-type="arpha" xlink:type="simple">C4EFA556-45AE-5975-A5B4-8156AADFEBC5</object-id><label>Figures 8–12.</label><caption><p><italic><tp:taxon-name><tp:taxon-name-part taxon-name-part-type="genus" reg="Tegenaria">Tegenaria</tp:taxon-name-part> <tp:taxon-name-part taxon-name-part-type="species" reg="lazarovi">lazarovi</tp:taxon-name-part></tp:taxon-name></italic> sp. nov. Male holotype (<bold>8–10</bold>). Palp ventral (<bold>8</bold>), palp retrolateral (<bold>9</bold>), palp dorsal (<bold>10</bold>). Female paratype (<bold>11, 12</bold>). Epigyne ventral (<bold>11</bold>), vulva dorsal (<bold>12</bold>) Scale bars: 1.0 mm.</p></caption><graphic xmlns:xlink="http://www.w3.org/1999/xlink" xlink:href="zookeys-935-047-g003.jpg" position="float" orientation="portrait" xlink:type="simple" id="oo_412461.jpg"><uri content-type="original_file" xlink:type="simple">https://binary.pensoft.net/fig/412461</uri></graphic></fig><p><bold>Female.</bold> Measurements. Total length (including spinnerets) 8.30; carapace length 3.80, width 2.50; chelicerae length 0.88; clypaeus height 0.29; eye diameters and arrangement as in male; abdomen length 4.50 (including spinnerets) width 2.25; Leg measurements I 19.14 (1.58, 4.50, 1.13, 5.63, 4.50, 1.80), II 16.71 (1.58, 4.05, 1.13, 3.90, 3.90, 2.15), III 15.41 (1.50, 3.60, 1.13, 3.38, 3.90, 1.90); IV 22.81 (1.73, 4.80, 1.13, 4.65, 5.25, 2.25). Leg spination typical for the genus. Female palpal tibia with 2 dorsal and 2 prolateral spines. Coloration (Fig. <xref ref-type="fig" rid="F2">7</xref>). Carapace, chelicerae and sternum as in male. All legs yellow. Palpal femur, patella and tibia yellow, tarsus light brown. Abdomen whitish to light gray, darker than in male, without pattern. Median plate of epigyne light brown, framed laterally by dark brown spots. Other somatic characters. Chelicerae with 3 promarginal and 5 retromarginal teeth. All trochanters straight. Colulus is a single trapezoid plate, slightly notched in the middle of the distal part. Epigyne and vulva (Figs <xref ref-type="fig" rid="F2">5</xref>, <xref ref-type="fig" rid="F2">6</xref>, <xref ref-type="fig" rid="F3">11</xref>, <xref ref-type="fig" rid="F3">12</xref>). Width 0.98. Epigynal median plate trapezoid, with M-shaped base, broader in the distal part. Copulatory openings vertical, situated on both sides of the median plate (Figs <xref ref-type="fig" rid="F2">5</xref>, <xref ref-type="fig" rid="F3">11</xref>). Posterior sclerite absent. Receptacles large and oval (Figs <xref ref-type="fig" rid="F2">6</xref>, <xref ref-type="fig" rid="F3">12</xref>).</p><fig id="F4" position="float" orientation="portrait"><object-id xmlns:xlink="http://www.w3.org/1999/xlink" content-type="doi" xlink:type="simple">10.3897/zookeys.935.52089.figures13-18</object-id><object-id xmlns:xlink="http://www.w3.org/1999/xlink" content-type="arpha" xlink:type="simple">AC6C28D5-A392-59BC-8F55-5FA485393EE2</object-id><label>Figures 13–18.</label><caption><p><italic><tp:taxon-name><tp:taxon-name-part taxon-name-part-type="genus" reg="Tegenaria">Tegenaria</tp:taxon-name-part> <tp:taxon-name-part taxon-name-part-type="species" reg="vallei">vallei</tp:taxon-name-part></tp:taxon-name></italic> Brignoli, 1972 (<bold>13–17</bold>) Male holotype (<bold>13–15</bold>) palp ventral (<bold>13</bold>) palp retrolateral (<bold>14</bold>) palp dorsal (<bold>15</bold>) Female paratype (<bold>16, 17</bold>) epigyne ventral (<bold>16</bold>) vulva dorsal (<bold>17</bold>) <italic><tp:taxon-name><tp:taxon-name-part taxon-name-part-type="genus" reg="Tegenaria">Tegenaria</tp:taxon-name-part> <tp:taxon-name-part taxon-name-part-type="species" reg="pieperi">pieperi</tp:taxon-name-part></tp:taxon-name></italic> Brignoli, 1979 female holotype, epigyne ventral (<bold>18</bold>).</p></caption><graphic xmlns:xlink="http://www.w3.org/1999/xlink" xlink:href="zookeys-935-047-g004.jpg" position="float" orientation="portrait" xlink:type="simple" id="oo_412462.jpg"><uri content-type="original_file" xlink:type="simple">https://binary.pensoft.net/fig/412462</uri></graphic></fig></tp:treatment-sec><tp:treatment-sec sec-type="distribution" id="SECID0EYHAE"><title>Distribution.</title><p>Known only from the type locality in southern Turkey.</p></tp:treatment-sec><tp:treatment-sec sec-type="remarks" id="SECID0E4HAE"><title>Remarks.</title><p>Two <italic><tp:taxon-name><tp:taxon-name-part taxon-name-part-type="genus" reg="Tegenaria">Tegenaria</tp:taxon-name-part></tp:taxon-name></italic> species known from Crete, namely <italic><tp:taxon-name><tp:taxon-name-part taxon-name-part-type="genus" reg="Tegenaria">Tegenaria</tp:taxon-name-part> <tp:taxon-name-part taxon-name-part-type="species" reg="pieperi">pieperi</tp:taxon-name-part></tp:taxon-name></italic> Brignoli, 1979 and <italic><tp:taxon-name><tp:taxon-name-part taxon-name-part-type="genus" reg="Tegenaria">Tegenaria</tp:taxon-name-part> <tp:taxon-name-part taxon-name-part-type="species" reg="schmalfussi">schmalfussi</tp:taxon-name-part></tp:taxon-name></italic> Brignoli,1976 are also similar to <italic><tp:taxon-name><tp:taxon-name-part taxon-name-part-type="genus" reg="Tegenaria">T.</tp:taxon-name-part> <tp:taxon-name-part taxon-name-part-type="species" reg="ariadnae">ariadnae</tp:taxon-name-part></tp:taxon-name></italic> and <italic><tp:taxon-name><tp:taxon-name-part taxon-name-part-type="genus" reg="Tegenaria">T.</tp:taxon-name-part> <tp:taxon-name-part taxon-name-part-type="species" reg="lazarovi">lazarovi</tp:taxon-name-part></tp:taxon-name></italic> sp. nov. <italic><tp:taxon-name><tp:taxon-name-part taxon-name-part-type="genus" reg="Tegenaria">Tegenaria</tp:taxon-name-part> <tp:taxon-name-part taxon-name-part-type="species" reg="pieperi">pieperi</tp:taxon-name-part></tp:taxon-name></italic> Brignoli, 1979 is known only by the female which differs from <italic><tp:taxon-name><tp:taxon-name-part taxon-name-part-type="genus" reg="Tegenaria">T.</tp:taxon-name-part> <tp:taxon-name-part taxon-name-part-type="species" reg="lazarovi">lazarovi</tp:taxon-name-part></tp:taxon-name></italic> sp. nov. by the rectangular <abbrev xmlns:xlink="http://www.w3.org/1999/xlink" xlink:title="median plate of epigyne" id="ABBRID0EMKAE" xlink:type="simple">MPE</abbrev> and the smaller and much higher positioned receptacles (Fig. <xref ref-type="fig" rid="F4">18</xref>). The male of <italic><tp:taxon-name><tp:taxon-name-part taxon-name-part-type="genus" reg="Tegenaria">T.</tp:taxon-name-part> <tp:taxon-name-part taxon-name-part-type="species" reg="schmalfussi">schmalfussi</tp:taxon-name-part></tp:taxon-name></italic> differs from <italic><tp:taxon-name><tp:taxon-name-part taxon-name-part-type="genus" reg="Tegenaria">T.</tp:taxon-name-part> <tp:taxon-name-part taxon-name-part-type="species" reg="lazarovi">lazarovi</tp:taxon-name-part></tp:taxon-name></italic> sp. nov. by the lack of <abbrev xmlns:xlink="http://www.w3.org/1999/xlink" xlink:title="ventral part of terminal end of the conductor" id="ABBRID0EKLAE" xlink:type="simple">VPC</abbrev> and the smaller <abbrev xmlns:xlink="http://www.w3.org/1999/xlink" xlink:title="dorsal branch of the tibial apophysis" id="ABBRID0EOLAE" xlink:type="simple">DBTA</abbrev> and <abbrev xmlns:xlink="http://www.w3.org/1999/xlink" xlink:title="lateral branch of the tibial apophysis" id="ABBRID0ESLAE" xlink:type="simple">LBTA</abbrev> (<xref ref-type="bibr" rid="B2">Bosmans et al. 2013</xref>, figs 50–52); the female can be distinguished by the smaller <abbrev xmlns:xlink="http://www.w3.org/1999/xlink" xlink:title="median plate of epigyne" id="ABBRID0E1LAE" xlink:type="simple">MPE</abbrev> and different shape of the receptacles (<xref ref-type="bibr" rid="B2">Bosmans et al. 2013</xref>, figs 53–54). I would include in this species complex also <italic><tp:taxon-name><tp:taxon-name-part taxon-name-part-type="genus" reg="Tegenaria">Tegenaria</tp:taxon-name-part> <tp:taxon-name-part taxon-name-part-type="species" reg="vallei">vallei</tp:taxon-name-part></tp:taxon-name></italic> Brignoli, 1972, known from a cave near Benghazi, Libya. Its male can be distinguished by having conductor with entirely missing <abbrev xmlns:xlink="http://www.w3.org/1999/xlink" xlink:title="ventral part of terminal end of the conductor" id="ABBRID0ENMAE" xlink:type="simple">VPC</abbrev> (Fig. <xref ref-type="fig" rid="F4">13</xref>) and different <abbrev xmlns:xlink="http://www.w3.org/1999/xlink" xlink:title="dorsal branch of the tibial apophysis" id="ABBRID0EVMAE" xlink:type="simple">DBTA</abbrev> and <abbrev xmlns:xlink="http://www.w3.org/1999/xlink" xlink:title="lateral branch of the tibial apophysis" id="ABBRID0EZMAE" xlink:type="simple">LBTA</abbrev> (Figs <xref ref-type="fig" rid="F4">14</xref>, <xref ref-type="fig" rid="F4">15</xref>). The female differs by the oval <abbrev xmlns:xlink="http://www.w3.org/1999/xlink" xlink:title="median plate of epigyne" id="ABBRID0EFNAE" xlink:type="simple">MPE</abbrev> (Fig. <xref ref-type="fig" rid="F4">16</xref>) and the longer receptacles (Fig. <xref ref-type="fig" rid="F4">17</xref>). The <italic><tp:taxon-name><tp:taxon-name-part taxon-name-part-type="genus" reg="Tegenaria">T.</tp:taxon-name-part> <tp:taxon-name-part taxon-name-part-type="species" reg="ariadnae">ariadnae</tp:taxon-name-part></tp:taxon-name></italic> species-complex has a typical Eastern Mediterranean distribution with three species known from Crete, one from northern Libya and one from southern Turkey (Fig. <xref ref-type="fig" rid="F5">19</xref>). It is interesting that <italic><tp:taxon-name><tp:taxon-name-part taxon-name-part-type="genus" reg="Tegenaria">T.</tp:taxon-name-part> <tp:taxon-name-part taxon-name-part-type="species" reg="lazarovi">lazarovi</tp:taxon-name-part></tp:taxon-name></italic> sp. nov. appears more closely related to species inhabiting Crete and northern Libya than to any of the <italic><tp:taxon-name><tp:taxon-name-part taxon-name-part-type="genus" reg="Tegenaria">Tegenaria</tp:taxon-name-part></tp:taxon-name></italic> species known from the Turkish mainland. However, the current knowledge of the spider fauna of the easternmost Mediterranean (especially in north-eastern Africa) is insufficient to provide an explanation for this observation.</p><fig id="F5" position="float" orientation="portrait"><object-id xmlns:xlink="http://www.w3.org/1999/xlink" content-type="doi" xlink:type="simple">10.3897/zookeys.935.52089.figure19</object-id><object-id xmlns:xlink="http://www.w3.org/1999/xlink" content-type="arpha" xlink:type="simple">206EE0D7-419D-5701-8376-4C73C3B20706</object-id><label>Figure 19.</label><caption><p>Distribution of the <italic><tp:taxon-name><tp:taxon-name-part taxon-name-part-type="genus" reg="Tegenaria">Tegenaria</tp:taxon-name-part> <tp:taxon-name-part taxon-name-part-type="species" reg="ariadnae">ariadnae</tp:taxon-name-part></tp:taxon-name></italic> species-complex.</p></caption><graphic xmlns:xlink="http://www.w3.org/1999/xlink" xlink:href="zookeys-935-047-g005.jpg" position="float" orientation="portrait" xlink:type="simple" id="oo_412463.jpg"><uri content-type="original_file" xlink:type="simple">https://binary.pensoft.net/fig/412463</uri></graphic></fig></tp:treatment-sec><ref-list><ref id="B2"><mixed-citation xmlns:xlink="http://www.w3.org/1999/xlink" xlink:type="simple"><person-group><name name-style="western"><surname>Bosmans</surname><given-names>R</given-names></name><name name-style="western"><surname>Van Keer</surname><given-names>J</given-names></name><name name-style="western"><surname>Russell-Smith</surname><given-names>A</given-names></name><name name-style="western"><surname>Kronestedt</surname><given-names>T</given-names></name><name name-style="western"><surname>Alderweireldt</surname><given-names>M</given-names></name><name name-style="western"><surname>Bosselaers</surname><given-names>J</given-names></name><name name-style="western"><surname>De Koninck</surname><given-names>H</given-names></name></person-group> (<year>2013</year>) <article-title>Spiders of Crete (<tp:taxon-name><tp:taxon-name-part taxon-name-part-type="order">Araneae</tp:taxon-name-part></tp:taxon-name>). A catalogue of all currently known species from the Greek island of Crete.</article-title><source>Nieuwsbrief van de Belgische Arachnologische Vereniging</source><volume>28</volume>(<issue>1</issue>): <fpage>1</fpage>–<lpage>147</lpage>.</mixed-citation></ref></ref-list></tp:taxon-treatment>
